# Supplementary material for: Seasonal Variation in In Hospite but Not Free-Living, Symbiodiniaceae Communities Around Hainan Island, China
Source: Microorganisms. 2025 Aug 21;13(8):1958. doi: 10.3390/microorganisms13081958 (PMC12388015; doi:10.3390/microorganisms13081958)
Supplement: Supplementary file 1 [file microorganisms-13-01958-s001.zip]

Archive with 2 entries (2 files):
- Supplementary Material 12_ YTH20250821.pdf
- Supplementary Material 11_ YTH20250804.xlsx
