# Supplementary material for: Seasonal Variation in In Hospite but Not Free-Living, Symbiodiniaceae Communities Around Hainan Island, China
Source: Microorganisms. 2025 Aug 21;13(8):1958. doi: 10.3390/microorganisms13081958 (PMC12388015; doi:10.3390/microorganisms13081958)
Supplement: Supplementary file 1 [file microorganisms-13-01958-s001.zip › Supplementary Material 11_ YTH20250804.xlsx]

## Sheet: Sheet1
Num samples: 69					Num samples: 18
Num observations: 6,834					Num observations: 5,173
Total count: 5,471,236					Total count: 1,316,201
Table density (fraction of non-zero values): 0.154					Table density (fraction of non-zero values): 0.268
Counts/sample summary:					Counts/sample summary:
Min: 33,281.000					Min: 30,023.000
Max: 95,760.000					Max: 98,702.000
Median: 80,314.000					Median: 79,132.500
Mean: 79,293.275					Mean: 73,122.278
Std. dev.: 13,175.999					Std. dev.: 16,853.653
Sample Metadata Categories: None provided					Sample Metadata Categories: None provided
Observation Metadata Categories: taxonomy					Observation Metadata Categories: taxonomy
Counts/sample detail:					Counts/sample detail:
A.D.J.L1: 33,281.000					W.Mar.F2: 30,023.000
A.D.J.L2: 33,305.000					W.Jun.L3: 52,263.000
A.D.M.L1: 40,792.000					W.Jun.L1: 56,150.000
A.D.J.L3: 43,214.000					W.Mar.L3: 58,620.000
A.H.J.L2: 63,174.000					W.Mar.F3: 60,938.000
A.H.J.L1: 65,550.000					W.Mar.L2: 62,576.000
F.F.J.F2: 69,736.000					W.Mar.L1: 66,083.000
A.D.M.L2: 70,470.000					W.Mar.F1: 71,810.000
P.L.J.F3: 70,831.000					W.Jun.L2: 78,700.000
F.F.J.F3: 71,388.000					W.Jun.W1: 79,565.000
G.F.J.L2: 71,696.000					W.Jun.F2: 79,761.000
M.T.J.L3: 71,908.000					W.Mar.W2: 81,808.000
A.H.J.W2: 72,232.000					W.Jun.F3: 83,956.000
P.L.J.L1: 72,660.000					W.Jun.W3: 84,545.000
P.L.J.F1: 73,153.000					W.Mar.W1: 85,462.000
F.F.J.L2: 73,418.000					W.Mar.W3: 91,209.000
P.D.J.F1: 73,486.000					W.Jun.W2: 94,030.000
M.T.J.L2: 73,692.000					W.Jun.F1: 98,702.000
F.F.J.L1: 73,770.000
F.F.J.W2: 74,624.000
A.H.J.W3: 75,079.000
A.D.M.L3: 75,781.000
F.F.J.L3: 76,135.000
P.L.J.L2: 76,143.000
M.T.J.L1: 76,790.000
F.F.M.L2: 76,834.000
F.F.J.W1: 77,079.000
M.T.M.L1: 77,079.000
F.F.J.W3: 77,328.000
M.T.M.L2: 77,563.000
G.F.J.L1: 78,357.000
F.F.M.W3: 78,636.000
A.H.J.L3: 78,665.000
P.D.M.F2: 78,930.000
P.L.M.F3: 80,314.000
P.D.J.F2: 81,239.000
P.L.J.F2: 82,039.000
F.F.M.L3: 82,563.000
G.F.J.F2: 83,241.000
M.T.M.L3: 83,704.000
A.H.M.L1: 83,842.000
P.L.M.L3: 83,913.000
F.F.J.F1: 84,973.000
P.L.M.L2: 85,158.000
F.F.M.W1: 85,171.000
A.H.J.W1: 85,666.000
P.L.J.L3: 86,259.000
A.H.M.L2: 86,266.000
P.D.J.F3: 86,431.000
G.F.J.L3: 86,556.000
G.F.J.F3: 87,650.000
F.F.M.W2: 87,898.000
P.L.M.L1: 88,600.000
G.F.M.L2: 88,793.000
F.F.M.F1: 88,951.000
G.F.J.F1: 89,664.000
P.L.M.F1: 90,548.000
G.F.M.L1: 92,061.000
F.F.M.L1: 92,709.000
G.F.M.L3: 92,921.000
G.F.M.F1: 93,141.000
F.F.M.F2: 93,263.000
P.D.M.F3: 93,873.000
G.F.M.F2: 94,224.000
G.F.M.F3: 94,768.000
A.H.M.L3: 95,334.000
F.F.M.F3: 95,440.000
P.L.M.F2: 95,524.000
P.D.M.F1: 95,760.000

## Sheet: Sheet2
Table S8. The genotypes relative abundance of Symbiodiaceae among seawater and coral species samples at the sampling sites.
									Luhuitou																Phoenix									Wuzhizhou											Luhuitou
Taxon	A. digitifera_1	A. digitifera_2	A. digitifera_3	A. hyacinthus_1	A. hyacinthus_2	A. hyacinthus_3	F. flexuosa_1	F. flexuosa_2	F. flexuosa_3	G. fascicularis_1	G. fascicularis_2	G. fascicularis_3	M. truncata_1	M. truncata_2	M. truncata_3	P. lutea_1	P. lutea_2	P. lutea_3		F. flexuosa_1	F. flexuosa_2	F. flexuosa_3	G. fascicularis_1	G. fascicularis_2	G. fascicularis_3	P. damicornis_1	P. damicornis_2	P. damicornis_3	P. lutea_1	P. lutea_2	P. lutea_3		F. flexuosa_1	F. flexuosa_2	F. flexuosa_3		A. digitifera_1	A. digitifera_2	A. digitifera_3	A. hyacinthus_1	A. hyacinthus_2	A. hyacinthus_3	F. flexuosa_1	F. flexuosa_2	F. flexuosa_3	G. fascicularis_1	G. fascicularis_2	G. fascicularis_3	M. truncata_1
C1	0.386669	0.403136	0.407688	0.0856253	0.113799	0.075933	0.0131918	0.0206159	0.0190642	0.0355308	0.0367934	0.0336522	0.0309293	0.0259789	0.0207159	0.0194357	0.0199629	0.0187933		0.0838664	0.090411	0.0956098	0.160198	0.161127	0.174848	0.0174812	0.0215634	0.0237555	0.0229492	0.0335727	0.0270563		0.0647873	0.0695124	0.0604176		0.285719	0.208167	0.207757	0.180885	0.295343	0.1101	0.0655822	0.0807976	0.0770605	0.127736	0.125404	0.119784	0.0425967
D1a	0.00634928	0.00123457	0.0013064	0.0142411	0.00707115	0.00607338	0.0126633	0.0120129	0.0121241	0.0153702	0.0190443	0.0168423	0.00291908	0.0019468	0.00156504	0.00154628	0.00140915	0.00100104		0.00632933	0.0044605	0.00595138	0.0092011	0.0059539	0.00869492	0.0316938	0.0282275	0.0334494	0.00146883	0.00120389	0.00128247		0.0115767	0.00934037	0.00623124		0.00570896	0.00690587	0.0072893	0.00759725	0.0117295	0.0240132	0.00104378	0.00295568	0.00279766	0.00779764	0.00645782	0.00918481	0.00102878
D1	0.0393705	0.00865617	0.0061493	0.218888	0.106114	0.0755764	0.870304	0.803108	0.798312	0.663625	0.628293	0.669849	0.0666848	0.0444026	0.0320056	0.0311625	0.0261044	0.0235601		0.201392	0.16283	0.15416	0.327686	0.285437	0.27255	0.840048	0.814253	0.77101	0.0209171	0.0196181	0.0218268		0.306912	0.224214	0.220065		0.0409843	0.0462093	0.0481094	0.0734554	0.0794472	0.242382	0.0113325	0.0318042	0.031917	0.108044	0.0934362	0.11522	0.011551
C21a	<0.01%	<0.01%	0.000105567	0.000369743	0.000533234	0.000650345	<0.01%	0.000221256	0.000133232	0.000130348	0.000281554	0.000193713	0.00045408	0.000747779	0.000884068	0.000248307	0.000317058	0.000309845		0.00015739	<0.01%	0.000146689	<0.01%	0.000127356	0.00020049	0.000396825	0.000506778	0.000980048	<0.01%	0.000125623	0.000136962		0.00511911	0.00720153	0.0042347		0.00096151	0.00060051	0.000532235	0.000289855	0.000174122	0.000622895	0.00741494	0.0109101	0.0103763	0.000280766	0.000139478	0.000184851	0.000625081
C17	0.002525	0.00280971	0.00233568	0.00901696	0.0130179	0.0157237	0.00106786	0.00169196	0.00198636	0.00231368	0.00283806	0.00277655	0.0156982	0.0166574	0.0152084	0.00222348	0.00308838	0.00302694		0.00168632	0.00229459	0.00294426	0.00164267	0.00178299	0.00288072	0.00305973	0.00366147	0.00548614	0.000839334	0.00141326	0.0017058		0.0315718	0.0355526	0.0309782		0.0104264	0.0122504	0.0112926	0.00350877	0.00422642	0.00538994	0.0516199	0.0618105	0.0605503	0.00444121	0.00481198	0.00467905	0.0194557
C3u	0.00063738	0.00065276	0.000343094	0.000834904	0.000486866	0.00074475	0.000248088	0.000481558	0.00049659	0.000162935	0.000259029	0.000182951	0.000155684	0.000154713	<0.01%	0.000778781	0.000598887	0.000476684		0.00234961	0.00223025	0.00248324	0.000236201	0.000265325	0.000390427	<0.01%	0.000114025	0.000223706	0.000220877	0.000261714	0.000174316		0.000117411	0.00021616	0.000101735		0.000691085	0.00087074	0.000740501	0.000976354	0.000126634	0.000991546	0.00105734	0.00114413	0.00156301	0.00416045	0.00475619	0.00336199	0.000182315
C93type1	0	0	0	0	0	0	0	0	0	0	0	0	0	0	0	<0.01%	0	0		0	0	0	0	0	0	0	0	0	0	0	0		0	0	0		0	0	0	0	0	<0.01%	0	0	0	0	0	0	0
C1232	0.0353501	0.0214701	0.0298888	0.00399561	0.00246911	0.0014895	0.000399098	0.000832965	0.00012112	0.000619155	0.000168932	0.000215237	0.000830317	0.000528603	0.000513715	0.000485327	0.000281829	0.000131088		0.000393475	0.000461062	0.000335289	0.000493875	0.000509424	0.000337667	0.000365497	0.000506778	0.000362191	0.000728895	0.00087936	0.000298827		0.000739688	0.000602972	0.000432372		0.015294	0.0110494	0.00914056	0.0270938	0.0344604	0.00527554	0.000799783	0.000926203	0.00112957	0.00196536	0.00171558	0.00107445	0.00153666
C1203	<0.01%	<0.01%	<0.01%	0.000131199	<0.01%	0.00017832	<0.01%	<0.01%	<0.01%	<0.01%	0.000180194	0.000150666	0.000402185	0.00028364	0.000250884	<0.01%	<0.01%	0.000119171		<0.01%	0	<0.01%	0	0	<0.01%	0.00018797	0.000164703	0.000287623	<0.01%	<0.01%	<0.01%		0.00183161	0.00222986	0.00132255		<0.01%	0.000210179	0.000254547	<0.01%	<0.01%	<0.01%	0.000555781	0.000735514	0.000827478	<0.01%	<0.01%	<0.01%	0.000195338
C17.1	<0.01%	0.000141904	0.000105567	0.00101381	0.00141423	0.00195104	<0.01%	<0.01%	<0.01%	<0.01%	0.000247767	0.00011838	0.00199795	0.00207573	0.00172035	<0.01%	<0.01%	0.000107254		<0.01%	<0.01%	<0.01%	<0.01%	<0.01%	0.000179385	0.000104428	0.000152033	0.00015979	<0.01%	<0.01%	0.00011206		0.000857099	0.000887392	0.000610407		0.000721132	0.000990842	0.00101819	0.000183066	0.000300757	0.000101697	0.000203335	0.000408619	0.000262691	0.000114859	0.000139478	<0.01%	0.00269566
C15a	<0.01%	<0.01%	<0.01%	0.000250471	0.00039413	0.000283215	<0.01%	<0.01%	<0.01%	0.000108624	0.000101359	<0.01%	0	0	<0.01%	0.000428894	0.000575401	0.000595855		<0.01%	<0.01%	<0.01%	<0.01%	0.00010613	<0.01%	0	<0.01%	<0.01%	0.000254009	0.000492023	0.000498045		<0.01%	<0.01%	<0.01%		0.000691085	0.00060051	0.000647938	0.000198322	0.000110805	0.0004195	<0.01%	<0.01%	<0.01%	0.000153145	0.000167373	<0.01%	<0.01%
C31	0.0212542	0.0377749	0.022024	0.176081	0.244685	0.332054	0.0154785	0.026746	0.033538	0.0259176	0.0350816	0.0393668	0.516288	0.555587	0.570558	0.0352596	0.0497546	0.0547114		0.0135805	0.0179278	0.0244132	0.00867502	0.0120245	0.0194686	0.030566	0.0366274	0.0494072	0.00795158	0.0139127	0.0187763		0.260934	0.304637	0.300028		0.129894	0.149227	0.143125	0.0458276	0.0599772	0.0454713	0.341223	0.345896	0.351074	0.0467221	0.0461253	0.0420999	0.443886
D2	<0.01%	<0.01%	<0.01%	0.000143126	<0.01%	<0.01%	<0.01%	<0.01%	<0.01%	0.000575705	0.00122757	0.000957803	<0.01%	<0.01%	<0.01%	<0.01%	0	0		0.000101179	<0.01%	<0.01%	0.000182519	0.000159195	0.00020049	0.000250627	0.000164703	0.000223706	<0.01%	0	<0.01%		0.00010567	0.000147899	<0.01%		0	0.000120102	<0.01%	<0.01%	<0.01%	<0.01%	0	<0.01%	<0.01%	0.000153145	<0.01%	0.000150192	<0.01%
C15	0.482644	0.510558	0.519167	0.405572	0.452299	0.433728	0.0800893	0.12471	0.124208	0.174656	0.181523	0.159426	0.353274	0.342186	0.348454	0.867968	0.859778	0.86144		0.642118	0.675959	0.658089	0.4212	0.485184	0.448348	0.0704574	0.0901938	0.10789	0.367319	0.616233	0.558807		0.305292	0.335628	0.367656		0.483729	0.538808	0.545495	0.639207	0.497847	0.538817	0.509015	0.44929	0.450187	0.642112	0.660176	0.652583	0.452533
C1051	0.000416748	0.000425713	0.000409074	0.000477088	0.00045209	0.000524472	0.000118651	0.000234271	0.00012112	0.000249834	0.000225243	0.000107618	0.000116763	<0.01%	<0.01%	0.00013544	0.000187886	0.000119171		0.000393475	0.000418172	0.000597234	0.000203992	0.000265325	0.00020049	<0.01%	<0.01%	0.000127832	<0.01%	0.000188434	0.000186767		0.000199598	0.000352682	0.000305204		0.000931462	0.000900766	0.00104133	0.000244088	0.000474879	0.00059747	0.000325336	0.000313275	0.000367768	0.000370101	0.000348694	0.000450575	0.000143248
C1.5	0.00926652	0.00279552	0.00262599	0.00120465	0.00114761	0.00106992	0.000172583	0.000325377	0.000327023	0.00022811	0.000394175	0.000365902	0.00035029	0.000270748	0.000179203	0.000259594	0.000258343	0.000250259		0.00148396	0.0014368	0.00215842	0.00100922	0.000742911	0.00148784	0.000198413	0.000291397	0.000404802	0.000209833	0.000314057	0.000473143		0.000669242	0.00117181	0.00055954		0.00405637	0.00300255	0.00293886	0.0015103	0.00106056	0.00137291	0.000813339	0.00133482	0.000827478	0.00239928	0.00206427	0.00204492	0.000507879
C32.2	0	0	0	0	0	<0.01%	0	0	0	<0.01%	0	0	<0.01%	0	0	0	0	0		0	0	0	0	0	0	0	0	0	0	0	0		0	0	0		0	0	0	0	0	0	0	0	0	0	0	0	<0.01%
C3d	<0.01%	<0.01%	<0.01%	0.000131199	0.000278209	0.000230768	0	<0.01%	<0.01%	<0.01%	<0.01%	<0.01%	0.000233527	0.000270748	0.000310618	<0.01%	<0.01%	<0.01%		<0.01%	<0.01%	<0.01%	<0.01%	<0.01%	<0.01%	0.00018797	0.000126695	0.00027697	<0.01%	<0.01%	<0.01%		0.00086884	0.0010808	0.000584974		0.000150236	<0.01%	0.000208266	<0.01%	<0.01%	0.000114409	0.000325336	0.000599308	0.000407171	<0.01%	0.00012553	0.000103979	0.000234406
C17.2	0	<0.01%	<0.01%	<0.01%	0.000139105	<0.01%	<0.01%	0	<0.01%	0	<0.01%	<0.01%	<0.01%	0.000180498	0.000131415	0	<0.01%	0		0	0	<0.01%	0	0	0	<0.01%	0	<0.01%	0	<0.01%	0		0	<0.01%	0		0.000180283	<0.01%	<0.01%	0	0	0	<0.01%	<0.01%	<0.01%	<0.01%	<0.01%	0	0.000390676
C15.6	<0.01%	0	0	<0.01%	<0.01%	<0.01%	0	0	0	0	0	<0.01%	0	<0.01%	0	<0.01%	<0.01%	<0.01%		0	<0.01%	0	<0.01%	0	0	0	<0.01%	0	0	<0.01%	<0.01%		0	0	0		<0.01%	<0.01%	0	<0.01%	0	0.000101697	0	<0.01%	0	<0.01%	<0.01%	<0.01%	<0.01%
C3	0.00362816	0.00569036	0.00435465	0.0162448	0.012531	0.0135628	0.00449795	0.00705417	0.00692804	0.00195523	0.00243262	0.00246446	0.00469648	0.00428039	0.00340486	0.00297968	0.00338195	0.00321762		0.0428326	0.039662	0.0506077	0.00432677	0.00327942	0.00489617	0.0023914	0.00206512	0.00361126	0.00445068	0.00434446	0.00526683		0.00218384	0.00248015	0.00179307		0.010186	0.0114097	0.0104133	0.0106026	0.0037832	0.012852	0.00738783	0.00868997	0.00841926	0.0444632	0.0462648	0.0447687	0.00764422
C1.v1b	0	0	0	0	<0.01%	0	0	0	0	0	0	0	0	<0.01%	0	0	0	<0.01%		0	0	0	0	0	0	0	0	0	0	0	0		0	0	0		0	0	0	0	<0.01%	0	0	0	0	0	0	0	0
C15k	0	0	0	0	<0.01%	0	0	0	0	0	0	0	0	0	0	0	0	0		0	0	0	0	0	0	0	0	0	0	0	0		0	0	0		0	0	0	0	0	0	0	0	0	0	0	0	0
C3.2	0	0	0	0	0	0	0	0	0	<0.01%	0	0	0	0	0	0	0	0		0	0	0	0	0	<0.01%	0	0	0	0	0	0		<0.01%	<0.01%	<0.01%		0	0	0	0	0	0	0	0	0	0	0	0	0
C21.6	0.000122573	<0.01%	0.000131959	<0.01%	<0.01%	<0.01%	0	0	<0.01%	<0.01%	<0.01%	<0.01%	<0.01%	<0.01%	<0.01%	<0.01%	0	0		0	<0.01%	0	0	<0.01%	<0.01%	<0.01%	<0.01%	0.000106527	<0.01%	0	<0.01%		0.000152634	0.000182029	0.000101735		<0.01%	<0.01%	0.000185125	0	<0.01%	<0.01%	<0.01%	0.000286033	0.00028896	<0.01%	<0.01%	<0.01%	<0.01%
C1.8	0	0	0	0	0	0	0	0	0	0	<0.01%	0	0	0	0	0	0	0		<0.01%	0	0	0	<0.01%	<0.01%	0	0	0	0	0	<0.01%		0	0	0		<0.01%	0	0	0	0	0	0	<0.01%	0	<0.01%	<0.01%	<0.01%	0
C1t	0	0	0	0	0	0	0	0	0	0	0	0	0	0	0	0	0	0		0	0	0	0	0	0	0	0	0	0	0	0		0	0	0		0	0	0	0	0	0	0	0	0	0	0	0	0
C31a	<0.01%	0.000141904	<0.01%	0.000417452	0.000533234	0.000681813	<0.01%	<0.01%	<0.01%	<0.01%	<0.01%	<0.01%	0.000648685	0.000915385	0.00106327	<0.01%	<0.01%	<0.01%		<0.01%	0	<0.01%	<0.01%	<0.01%	0.000126625	<0.01%	<0.01%	<0.01%	<0.01%	<0.01%	<0.01%		<0.01%	<0.01%	<0.01%		0.00021033	<0.01%	0.000277688	<0.01%	0.000158293	<0.01%	0	0	0	<0.01%	<0.01%	<0.01%	0.000833442
C21.11	0	<0.01%	0	0.000107345	<0.01%	<0.01%	0	<0.01%	0	<0.01%	<0.01%	<0.01%	<0.01%	<0.01%	<0.01%	<0.01%	<0.01%	0		<0.01%	0	<0.01%	0	<0.01%	<0.01%	<0.01%	<0.01%	<0.01%	<0.01%	<0.01%	<0.01%		<0.01%	<0.01%	<0.01%		<0.01%	0	<0.01%	<0.01%	<0.01%	<0.01%	<0.01%	<0.01%	<0.01%	<0.01%	<0.01%	<0.01%	<0.01%
C3o	0	<0.01%	<0.01%	0	0	0	0	<0.01%	0	0	0	0	0	0	0	0	0	0		0	<0.01%	<0.01%	0	0	0	0	<0.01%	0	0	0	0		0	0	0		0	0	<0.01%	0	<0.01%	<0.01%	0	0	0	<0.01%	<0.01%	0	<0.01%
C21.12	0.000147088	0.000127714	<0.01%	<0.01%	0.000139105	0.000220278	<0.01%	<0.01%	<0.01%	<0.01%	<0.01%	0	0.000168658	0.00014182	0.000155309	<0.01%	<0.01%	<0.01%		0	<0.01%	<0.01%	<0.01%	<0.01%	<0.01%	<0.01%	<0.01%	<0.01%	<0.01%	0	0		0.000140893	0.00021616	0.000152602		<0.01%	0.000180153	0.000161985	<0.01%	<0.01%	<0.01%	0.000230446	0.000503964	0.000394037	<0.01%	0	<0.01%	0.000117203
D17	0	0	0	<0.01%	0	0	0	0	0	<0.01%	<0.01%	<0.01%	0	0	0	0	0	0		0	0	0	<0.01%	0	<0.01%	0	0	<0.01%	0	<0.01%	0		<0.01%	<0.01%	0		0	<0.01%	0	0	0	0	0	0	0	0	0	0	0
C66	0	0	0	0	0	0	0	0	0	0	0	0	0	0	0	0	0	0		0	0	0	0	<0.01%	0	0	0	0	0	0	0		0	0	<0.01%		0	0	<0.01%	0	0	0	0	0	0	0	0	0	0
C3k	0	0	<0.01%	0	0	0	0	0	0	0	0	0	0	0	0	0	0	0		0	0	0	0	0	0	0	0	0	0	0	0		<0.01%	0	0		0	0	<0.01%	<0.01%	<0.01%	0	0	0	0	0	<0.01%	0	0
C21.5	0	<0.01%	0	0	0	0	0	0	0	0	0	0	<0.01%	0	0	0	<0.01%	0		0	0	0	0	0	0	0	0	0	<0.01%	0	0		<0.01%	0	0		0	<0.01%	<0.01%	0	0	0	0	<0.01%	<0.01%	0	0	0	<0.01%
C21.4	<0.01%	<0.01%	<0.01%	0.000333961	0.000255025	0.000304194	<0.01%	<0.01%	<0.01%	<0.01%	<0.01%	<0.01%	0.000441106	0.000386782	0.000453981	<0.01%	0.000117429	<0.01%		0	0	<0.01%	0	<0.01%	<0.01%	<0.01%	<0.01%	<0.01%	0	<0.01%	0		0.000634019	0.000773624	0.000635841		0.000180283	0.000120102	0.000161985	<0.01%	<0.01%	<0.01%	0.000271113	0.000558446	0.000433441	<0.01%	<0.01%	<0.01%	0.000351608
E101	<0.01%	<0.01%	<0.01%	0.00694163	0.000973732	0.00127971	0	<0.01%	0	<0.01%	0	0	<0.01%	<0.01%	<0.01%	0	0	0		<0.01%	<0.01%	<0.01%	<0.01%	<0.01%	0	<0.01%	<0.01%	<0.01%	<0.01%	0	<0.01%		0	0	0		<0.01%	0	0.000161985	<0.01%	<0.01%	0	<0.01%	<0.01%	0	<0.01%	0	<0.01%	0
C1j	0	0	<0.01%	0	0	0	0	0	0	0	0	0	0	0	0	0	0	0		0	0	0	0	0	0	0	0	0	0	0	0		0	0	0		0	0	0	0	0	0	0	0	0	0	0	0	0
F5.1	0	0	0	0	0	0	0	0	0	0	0	0	0	0	0	0	0	0		0	0	0	0	0	0	0	0	0	0	0	0		0	0	0		0	0	0	0	0	0	0	0	0	0	0	0	<0.01%
C1013	0	0	0	0	0	0	0	0	0	0	0	0	0	0	0	0	0	0		0	0	0	0	<0.01%	0	0	0	0	0	0	0		0	0	0		0	0	0	0	0	0	0	0	0	<0.01%	0	0	0
G3.1	<0.01%	0	0	<0.01%	0	0	0	0	0	0	0	0	0	0	0	0	<0.01%	<0.01%		<0.01%	0	<0.01%	<0.01%	0	0	0	0	0	<0.01%	0	0		0	<0.01%	0		<0.01%	0	<0.01%	0.000228833	0	<0.01%	0	0	0	0	0	<0.01%	0
C27	0	0	0	0	<0.01%	<0.01%	0	0	0	0	0	0	0	0	0	0	0	0		0	0	0	0	0	0	0	0	<0.01%	0	0	0		0	0	0		0	0	<0.01%	0	0	<0.01%	<0.01%	<0.01%	<0.01%	0	0	0	<0.01%
Cspa	0	0	0	<0.01%	<0.01%	0	0	0	0	0	0	0	0	0	0	0	0	0		0	0	0	0	0	<0.01%	0	0	0	0	0	0		0	0	0		0	0	0	0	0	0	0	0	0	0	<0.01%	<0.01%	0
C1054	0	0	0	0	0	0	0	0	0	0	0	0	0	0	0	0	0	0		0	0	0	0	0	0	0	0	0	0	0	0		<0.01%	0	0		<0.01%	0	0	0	0	0	0	0	0	0	<0.01%	0	0
C32.1	0	<0.01%	<0.01%	<0.01%	<0.01%	<0.01%	0	<0.01%	0	<0.01%	0	0	0.000220553	0.000128927	0.000155309	<0.01%	<0.01%	<0.01%		0	0	0	<0.01%	0	<0.01%	0	0	<0.01%	0	0	0		<0.01%	<0.01%	0		0.000240377	<0.01%	0.000115703	0	<0.01%	<0.01%	0	0	0	0	0	0	0.000390676
C31.3	0	0	0	0	0	0	0	0	0	0	0	0	0	<0.01%	<0.01%	0	0	0		0	0	0	0	0	0	0	0	0	0	0	0		0	0	0		0	0	0	0	0	0	0	0	0	0	0	0	0
C3.8	0	0	0	0	0	0	0	0	0	0	0	0	0	0	0	0	0	0		0	0	0	0	0	<0.01%	0	0	0	0	0	0		0	0	0		0	0	0	0	0	0	0	0	0	0	0	0	0
C1164	0	0	0	0	0	0	0	0	0	0	0	0	0	0	0	0	0	0		0	0	<0.01%	0	0	0	0	0	0	0	0	0		0	0	0		0	0	0	0	0	0	0	<0.01%	0	0	0	0	0
C21.14	<0.01%	0	<0.01%	0	<0.01%	<0.01%	0	0	<0.01%	<0.01%	<0.01%	<0.01%	<0.01%	<0.01%	0	0	0	0		<0.01%	<0.01%	<0.01%	<0.01%	0	<0.01%	0	0	<0.01%	0	0	<0.01%		<0.01%	<0.01%	0		<0.01%	<0.01%	<0.01%	<0.01%	<0.01%	<0.01%	<0.01%	<0.01%	<0.01%	<0.01%	0.00012553	<0.01%	<0.01%
C131	0	0	0	0	0	<0.01%	0	0	0	0	0	0	0	0	0	0	0	0		0	0	<0.01%	0	0	0	0	0	0	0	0	0		0	<0.01%	0		0	0	0	0	0	0	0	0	0	0	<0.01%	0	0
C1226	<0.01%	0	<0.01%	<0.01%	<0.01%	<0.01%	0	0	0	<0.01%	<0.01%	<0.01%	0	0	0	0	<0.01%	0		0	0	0	<0.01%	<0.01%	0.000105521	0	0	<0.01%	0	0	0		<0.01%	<0.01%	0		<0.01%	0	<0.01%	<0.01%	0	<0.01%	<0.01%	<0.01%	<0.01%	<0.01%	<0.01%	<0.01%	0
C1172	0	0	0	0	0	0	0	0	0	0	0	0	0	0	0	0	0	0		0	0	0	0	0	0	0	0	0	0	0	0		0	0	0		0	0	<0.01%	0	0	0	0	0	0	0	0	0	0
C1060	0	0	0	0	0	<0.01%	0	0	0	0	0	<0.01%	0	0	0	0	0	0		0	0	0	0	0	<0.01%	0	0	0	0	<0.01%	0		<0.01%	0	<0.01%		0	0	0	0	0	0	<0.01%	<0.01%	0	<0.01%	0	0	0
C3.9	0.00115219	0.000908188	0.000738972	0.000107345	0.000104328	0.000115384	0	<0.01%	0	<0.01%	<0.01%	<0.01%	<0.01%	<0.01%	<0.01%	<0.01%	<0.01%	0		<0.01%	<0.01%	<0.01%	<0.01%	<0.01%	0.000168833	0	<0.01%	<0.01%	<0.01%	<0.01%	<0.01%		0.000164375	0.000147899	0.000127168		0.000390613	0.000150128	0.000277688	0.000228833	0.000569855	<0.01%	<0.01%	<0.01%	<0.01%	<0.01%	0	<0.01%	<0.01%
C50	0.000196117	0.000212857	0.000184743	0	<0.01%	<0.01%	<0.01%	0	0	0	0	0	<0.01%	0	0	<0.01%	0	0		<0.01%	0	0	0	0	0	<0.01%	<0.01%	<0.01%	0	0	0		<0.01%	<0.01%	0.000101735		0.000150236	<0.01%	<0.01%	0	<0.01%	<0.01%	<0.01%	<0.01%	<0.01%	<0.01%	0	0	<0.01%
C21.10	0	<0.01%	0	<0.01%	<0.01%	<0.01%	0	0	0	<0.01%	<0.01%	<0.01%	0	<0.01%	0	0	<0.01%	0		0	0	0	0	0	<0.01%	0	0	0	0	0	0		<0.01%	<0.01%	<0.01%		0	0	0	<0.01%	0	0	<0.01%	<0.01%	<0.01%	0	0	0	0
C60	0	0	0	0	<0.01%	<0.01%	0	0	0	0	0	0	0	0	0	0	0	<0.01%		0	0	0	0	0	0	0	0	0	0	0	0		0	0	0		0	0	0	<0.01%	0	0	0	0	0	0	0	0	0
A112	0	0	0	0	0	0	<0.01%	0	0	0	0	0	0	0	0	0	0	0		0	0	0	0	0	0	0	0	0	0	0	0		0	0	0		0	0	0	0	0	0	0	0	0	0	0	0	<0.01%
C15.29	0	0	0	0	0	0	0	0	0	0	0	0	0	0	0	<0.01%	0	<0.01%		0	0	0	0	0	0	0	0	0	0	0	0		0	0	0		0	<0.01%	0	<0.01%	0	<0.01%	0	0	0	0	0	0	0
C7	0	0	0	0	<0.01%	0	0	0	0	0	0	0	0	0	0	0	0	0		0	0	0	<0.01%	0	0	0	0	0	0	0	0		0	0	<0.01%		0	0	0	0	0	0	<0.01%	0	0	0	0	0	0
D2.2	0	0	0	0	0	0	0	0	0	0	0	0	0	0	0	0	0	0		0	0	0	0	0	0	0	0	0	0	0	0		0	0	<0.01%		0	0	0	0	0	0	0	0	0	<0.01%	0	0	0
C21.9	0	0	0	0	0	0	0	0	0	0	0	0	0	0	0	0	0	0		<0.01%	0	<0.01%	0	0	0	0	0	0	0	0	0		0	0	0		0	0	<0.01%	0	0	0	0	0	0	0	0	<0.01%	0
C21.7	0	0	0	0	0	0	0	0	0	0	0	0	0	0	0	0	0	0		0	0	0	0	0	0	0	0	0	0	0	0		<0.01%	0	<0.01%		0	0	0	0	0	0	<0.01%	0	0	0	0	0	0
C3.12	0	0	0	0	0	0	0	0	0	0	0	0	0	0	0	0	0	0		0	0	0	0	0	0	0	0	0	0	0	0		0	0	0		0	0	0	0	0	0	0	0	0	<0.01%	0	0	0
C160	0	0	<0.01%	0	0	0	0	0	0	0	0	0	0	0	0	0	0	0		0	0	<0.01%	0	0	0	0	0	0	0	0	0		0	0	0		0	0	0	0	0	<0.01%	0	0	0	0	0	0	0
C116	0	0	0	<0.01%	0	0	0	0	0	0	0	0	0	0	0	0	0	<0.01%		0	0	0	0	0	0	0	0	0	0	<0.01%	0		0	0	0		0	0	0	0	0	0	0	0	0	0	0	0	0
D109	0	0	0	0	0	0	0	0	0	0	0	0	0	0	0	0	0	0		0	0	0	0	0	0	0	0	0	0	0	0		0	0	0		0	0	0	0	0	<0.01%	0	0	0	0	0	0	0
C1228	0	0	0	0	0	0	0	0	0	0	0	0	0	0	0	0	0	0		0	0	0	0	0	0	0	0	0	0	0	0		0	0	0		0	0	<0.01%	0	0	0	0	0	0	0	0	<0.01%	0
B1.I	<0.01%	0	0	<0.01%	<0.01%	0	0.00015101	0.000156181	0.000411807	<0.01%	0	0	<0.01%	0	0	0.00013544	<0.01%	<0.01%		<0.01%	<0.01%	0	0	0	0	0	0	0	0	0	0		0	<0.01%	0		0	0	0	<0.01%	0	0.000101697	0	0	<0.01%	0	0	0	<0.01%
D100	0	0	0	0	0	0	0	<0.01%	0	0	0	0	0	0	0	0	0	0		0	0	<0.01%	0	0	0	0	0	0	0	0	0		0	0	0		0	0	0	0	0	0	0	0	0	0	0	0	0
C42type1	0	0	0	0	0	0	0	0	0	0	0	0	0	0	0	0	0	0		0	0	0	0	0	0	0	0	0	0	0	0		0	0	0		0	0	0	0	0	<0.01%	0	0	0	0	<0.01%	0	0
C1175	0	0	0	0	0	0	0	0	0	0	0	0	0	0	0	0	0	0		0	0	0	0	0	0	0	0	0	0	0	0		0	0	0		0	0	0	<0.01%	0	<0.01%	0	0	0	0	0	0	0
C15.4	<0.01%	<0.01%	<0.01%	<0.01%	<0.01%	<0.01%	<0.01%	<0.01%	0	<0.01%	0	0	0	0	<0.01%	<0.01%	<0.01%	0		0	<0.01%	<0.01%	<0.01%	<0.01%	<0.01%	0	0	<0.01%	<0.01%	<0.01%	<0.01%		<0.01%	0	0		0.000661038	0.000660561	0.000300828	0.0001373	<0.01%	0.000228818	<0.01%	<0.01%	<0.01%	<0.01%	<0.01%	<0.01%	<0.01%
C1088	0	0	0	0	0	0	0	0	0	0	0	0	0	0	0	0	0	0		0	0	0	0	0	0	0	0	0	0	0	0		0	0	0		0	<0.01%	0	0	0	0	0	0	0	0	0	0	0
C1162	<0.01%	<0.01%	0	0	0	0	0	0	0	0	0	0	0	0	0	0	<0.01%	0		0	0	0	0	0	0	0	0	0	0	0	0		0	0	0		<0.01%	<0.01%	0	0	<0.01%	0	0	0	0	<0.01%	0	0	0
C119	0	0	0	0	0	0	0	0	0	0	0	0	0	0	0	0	<0.01%	0		0	0	0	0	0	0	0	0	0	0	0	0		0	0	0		0	0	0	0	0	0	0	0	0	0	0	<0.01%	0
D105	0	0	0	0	0	0	<0.01%	0	<0.01%	0	0	<0.01%	0	0	0	0	0	0		0	0	0	0	0	0	0	<0.01%	0	0	0	0		<0.01%	<0.01%	0		0	0	0	0	0	0	0	0	0	0	0	0	0
C49	0	0	0	0	0	0	0	0	0	0	0	0	0	0	0	0	0	0		0	0	<0.01%	0	0	0	0	0	0	0	0	0		0	0	0		0	0	0	<0.01%	0	0	0	0	0	0	0	0	0
C1161	<0.01%	0	0	0	0	0	0	0	0	0	0	0	<0.01%	0	0	0	0	0		<0.01%	0	0	0	<0.01%	<0.01%	0	0	0	0	0	0		0	0	<0.01%		0	0	0	0	0	0	0	0	<0.01%	0	<0.01%	0	0
C1002	0	0	0	0	0	0	0	0	0	0	0	0	0	0	0	0	0	0		0	0	0	0	0	<0.01%	0	0	0	0	0	0		0	<0.01%	0		0	0	0	0	0	0	0	0	0	0	0	0	0
C21.16	0	0	0	0	0	<0.01%	0	0	0	0	0	0	0	0	0	0	0	0		0	0	0	0	0	0	0	0	0	0	0	0		<0.01%	<0.01%	<0.01%		0	0	0	0	0	0	0	0	<0.01%	0	0	0	0
C1028	0	0	0	0	0	0	0	0	0	0	0	0	0	0	0	0	0	0		0	0	0	0	0	0	0	0	0	0	0	0		0	0	0		0	0	0	0	0	0	0	0	0	0	0	0	0
C94	0	<0.01%	0	0	0	0	0	0	0	0	0	0	0	0	0	0	0	0		0	0	0	0	0	0	0	0	0	0	0	0		0	0	0		0	0	<0.01%	<0.01%	0	<0.01%	0	0	0	<0.01%	0	0	0
C15L	0	<0.01%	<0.01%	0	0	0	0	0	0	0	0	0	0	0	<0.01%	0	0	0		0	0	0	0	0	0	0	0	0	0	<0.01%	0		0	0	0		0	0	<0.01%	0	0	0	0	0	0	0	0	0	0
C1182	<0.01%	0	0	0	0	0	0	0	0	0	0	0	0	0	0	0	0	0		0	0	0	0	0	0	0	0	0	0	0	0		0	0	0		0	0	0	0	0	0	0	0	0	<0.01%	0	0	0
D112	0	0	0	0	0	0	0	0	0	0	0	0	0	0	0	0	0	0		0	0	0	0	0	0	0	0	0	0	0	0		0	0	0		0	0	0	0	0	0	0	0	0	0	<0.01%	0	0
C3h	0	0	0	0	0	<0.01%	0	0	0	<0.01%	0	0	0	0	0	0	0	0		0	<0.01%	0	0	0	0	0	0	0	0	0	0		<0.01%	0	0		0	0	0	0	<0.01%	0	0	<0.01%	0	0	<0.01%	0	0
A1.2	0.000686409	<0.01%	<0.01%	0.00224231	0.00033617	0.00157342	<0.01%	<0.01%	<0.01%	<0.01%	0	0	<0.01%	0.000103142	<0.01%	<0.01%	<0.01%	0		0.000202359	0	<0.01%	0.000311356	<0.01%	<0.01%	0.000135756	<0.01%	<0.01%	0.000231921	<0.01%	<0.01%		<0.01%	0	0		0.000540849	0.00060051	0.00071736	<0.01%	0	<0.01%	0	0	0	<0.01%	<0.01%	<0.01%	0.000130225
C15h	0	0	0	0	0	0	0	0	0	0	0	0	0	0	0	0	0	0		0	0	0	0	0	0	0	0	0	0	0	0		0	0	0		0	0	0	0	0	0	0	0	0	0	0	0	0
C1168	0	0	0	0	0	0	0	0	0	0	0	0	0	0	0	0	0	0		0	0	0	0	0	0	<0.01%	0	0	0	0	0		0	0	0		0	0	<0.01%	0	0	0	0	0	0	0	0	0	0
C1224	0	0	0	0	0	0	0	0	0	0	0	0	0	0	0	0	0	0		0	0	<0.01%	0	0	0	0	0	0	0	0	0		0	0	0		0	0	0	0	0	0	0	0	0	0	0	0	0
F1	0	0	0	<0.01%	<0.01%	<0.01%	0	0	0	0	0	0	<0.01%	0	0	0	0	0		0	0	0	0	0	0	0	0	0	0	0	0		0	0	0		<0.01%	0.000180153	0	<0.01%	0	0.000152546	<0.01%	0	0	0	<0.01%	0	0
D3	0	0	0	0	0	0	0	0	<0.01%	0	0	0	0	0	0	0	0	0		0	0	0	0	0	0	0	0	0	0	0	0		0	<0.01%	0		0	0	0	0	0	0	0	0	0	0	0	0	0
C1148	0	0	0	0	0	0	0	0	0	0	0	0	0	0	0	0	0	0		0	0	0	<0.01%	0	<0.01%	0	0	0	0	0	0		0	0	0		0	0	0	0	0	0	0	0	0	0	0	0	0
D9	0	0	0	0	0	0	0	0	0	0	0	0	0	0	0	0	0	0		0	0	0	0	0	0	0	0	0	0	0	0		0	0	0		0	0	<0.01%	<0.01%	0	0	0	0	0	0	0	0	0
C1012	<0.01%	0	0	0	0	0	0	0	0	0	0	0	0	0	0	0	0	0		0	0	0	0	0	0	0	0	0	0	0	0		0	0	0		0	0	0	<0.01%	0	0	<0.01%	0	0	0	0	0	0
C115	0	<0.01%	0	0	0	0	<0.01%	0	0	0	0	0	0	0	0	0	0	0		0	0	0	0	0	0	0	0	0	0	0	0		0	0	0		0	0	0	0	0	0	0	0	0	0	0	0	0
C3.16	0	<0.01%	0	0	0	0	0	0	0	0	0	0	0	0	0	0	0	0		0	0	0	0	0	0	0	0	0	0	0	0		0	0	0		0	0	0	0	0	<0.01%	0	0	0	0	0	0	0
C1a	<0.01%	0	0	<0.01%	0	0	0	0	0	0	0	0	0	0	0	0	0	0		0	0	0	0	0	0	0	0	0	0	0	0		0	0	0		0	0	0	0	0	0	0	0	0	0	0	0	0
C30type2	0	0	0	<0.01%	<0.01%	<0.01%	<0.01%	0	<0.01%	0	0	0	<0.01%	0.000180498	0.000107522	<0.01%	<0.01%	0		0	0	0	0	0	<0.01%	0	<0.01%	0	0	0	0		0	0	0		0	0	0	0	0	0	0	0	0	0	0	0	0
C107b	0	0	0	0	0	0	0	0	0	0	0	0	0	0	0	0	0	0		0	0	0	0	0	0	0	0	0	0	0	0		0	0	0		0	0	0	0	0	0	0	0	0	0	0	0	0
C110	0	0	0	0	0	0	0	0	0	0	0	0	0	0	0	0	0	0		0	0	0	0	0	0	0	0	0	0	0	0		0	0	0		0	0	0	0	0	0	0	0	0	0	0	0	0
C15.8	0	0	0	0	0	0	0	0	0	0	0	0	0	0	0	0	0	0		0	0	0	0	0	0	0	0	0	0	0	0		0	0	0		0	0	0	0	0	0	0	0	0	0	0	0	0
C15.22	0	0	0	0	0	0	0	0	0	0	0	0	0	0	0	0	0	0		0	0	0	0	0	0	0	0	0	0	0	0		0	0	0		0	0	0	0	0	0	0	0	0	0	0	0	0
A3	0	0	0	0	0	0	0	0	0	0	0	0	0	0	0	0	0	0		0	0	0	0	0	0	0	0	0	0	0	0		0	0	0		0	0	0	0	0	0	0	0	0	0	0	0	0
C1h	0	0	0	0	0	0	0	0	0	0	0	0	0	0	0	0	0	0		0	0	0	0	0	0	0	0	0	0	0	0		0	0	0		0	0	0	0	0	0	0	0	0	0	0	0	0
C107	0	0	0	0	0	0	0	0	0	0	0	0	0	0	0	0	0	0		0	0	0	0	0	0	0	0	0	0	0	0		0	0	0		0	0	0	0	0	0	0	0	0	0	0	0	0
C1017	0	0	0	0	0	0	0	0	0	0	0	0	0	0	0	0	0	0		0	0	0	0	0	0	0	0	0	0	0	0		0	0	0		0	0	0	0	0	0	0	0	0	0	0	0	0
F4.3	0	0	0	0	0	0	0	0	0	0	0	0	0	0	0	0	0	0		0	0	0	0	0	0	0	0	0	0	0	0		0	0	0		0	0	0	0	0	0	0	0	0	0	0	0	0
C88a	0	0	0	0	0	0	0	0	0	0	0	0	0	0	0	0	0	0		0	0	0	0	0	0	0	0	0	0	0	0		0	0	0		0	0	0	0	0	0	0	0	0	0	0	0	0
C93a	0	0	0	0	0	0	0	0	0	0	0	0	0	0	0	0	0	0		0	0	0	0	0	0	0	0	0	0	0	0		0	0	0		0	0	0	0	0	0	0	0	0	0	0	0	0
C1180	0	0	0	0	0	0	0	0	0	0	0	0	0	0	0	0	0	0		0	0	0	0	0	0	0	0	0	0	0	0		0	0	0		0	0	0	0	0	0	0	0	0	0	0	0	0
C15.24	0	0	0	0	0	0	0	0	0	0	0	0	0	0	0	0	0	0		0	0	0	0	0	0	0	0	0	0	0	0		0	0	0		0	0	0	0	0	0	0	0	0	0	0	0	0
C15.21	0	0	0	0	0	0	0	0	0	0	0	0	0	0	0	0	0	0		0	0	0	0	0	0	0	0	0	0	0	0		0	0	0		0	0	0	0	0	0	0	0	0	0	0	0	0
C15.9	0	0	0	0	0	0	0	0	0	0	0	0	0	0	0	0	0	0		0	0	0	0	0	0	0	0	0	0	0	0		0	0	0		0	0	0	0	0	0	0	0	0	0	0	0	0
C15.3	0	0	0	0	0	0	0	0	0	0	0	0	0	0	0	0	0	0		0	0	0	0	0	0	0	0	0	0	0	0		0	0	0		0	0	0	0	0	0	0	0	0	0	0	0	0
G3.3	0	0	0	0	0	0	0	0	0	0	0	0	0	0	0	0	0	0		0	0	0	0	0	0	0	0	0	0	0	0		0	0	0		0	0	0	0	0	0	0	0	0	0	0	0	0
C82a	0	0	0	0	0	0	0	0	0	0	0	0	0	0	0	0	0	0		0	0	0	0	0	0	0	0	0	0	0	0		0	0	0		0	0	0	0	0	0	0	0	0	0	0	0	0
C1229	0	0	0	0	0	0	0	0	0	0	0	0	0	0	0	0	0	0		0	0	0	0	0	0	0	0	0	0	0	0		0	0	0		0	0	0	0	0	0	0	0	0	0	0	0	0
D5	0	0	0	0	0	0	0	0	0	0	0	0	0	0	0	0	0	0		0	0	0	0	0	0	0	0	0	0	0	0		0	0	0		0	0	0	0	0	0	0	0	0	0	0	0	0
F2a	0	0	0	0	0	0	0	0	0	0	0	0	0	0	0	0	0	0		0	0	0	0	0	0	0	0	0	0	0	0		0	0	0		0	0	0	0	0	0	0	0	0	0	0	0	0
C1166	0	0	0	0	0	0	0	0	0	0	0	0	0	0	0	0	0	0		0	0	0	0	0	0	0	0	0	0	0	0		0	0	0		0	0	0	0	0	0	0	0	0	0	0	0	0
C1171	0	0	0	0	0	0	0	0	0	0	0	0	0	0	0	0	0	0		0	0	0	0	0	0	0	0	0	0	0	0		0	0	0		0	0	0	0	0	0	0	0	0	0	0	0	0
C15i	0	0	0	0	0	0	0	0	0	0	0	0	0	0	0	0	0	0		0	0	0	0	0	0	0	0	0	0	0	0		0	0	0		0	0	0	0	0	0	0	0	0	0	0	0	0
H5	0	0	0	0	0	0	0	0	0	0	0	0	0	0	0	0	0	0		0	0	0	0	0	0	0	0	0	0	0	0		0	0	0		0	0	0	0	0	0	0	0	0	0	0	0	0
C39	0	0	0	0	0	0	0	0	0	0	0	0	0	0	0	0	0	0		0	0	0	0	0	0	0	0	0	0	0	0		0	0	0		0	0	0	0	0	0	0	0	0	0	0	0	0
C21.2	0	0	0	0	0	0	0	0	0	0	0	0	0	0	0	0	0	0		0	0	0	0	0	0	0	0	0	0	0	0		0	0	0		0	0	0	0	0	0	0	0	0	0	0	0	0
C1147	0	0	0	0	0	0	0	0	0	0	0	0	0	0	0	0	0	0		0	0	0	0	0	0	0	0	0	0	0	0		0	0	0		0	0	0	0	0	0	0	0	0	0	0	0	0
C1d	0	0	0	0	0	0	0	0	0	0	0	0	0	0	0	0	0	0		0	0	0	0	0	0	0	0	0	0	0	0		0	0	0		0	0	0	0	0	0	0	0	0	0	0	0	0
C15m	0	0	0	0	0	0	0	0	0	0	0	0	0	0	0	0	0	0		0	0	0	0	0	0	0	0	0	0	0	0		0	0	0		0	0	0	0	0	0	0	0	0	0	0	0	0
Others	0.00870269	0.0025259	0.0019398	0.0550917	0.0402476	0.0353074	0.00120808	0.00132754	0.00180468	0.0779592	0.0905702	0.0728791	0.00298395	0.00220466	0.00173229	0.0363995	0.0336551	0.0317472		0.00278805	0.00152258	0.001886	0.0641071	0.0427174	0.0644099	0.00206767	0.000950209	0.00165117	0.571995	0.307012	0.362913		0.00453206	0.0029466	0.00323007		0.00652024	0.00615523	0.00701162	0.00686499	0.0096717	0.010246	0.000257557	0.00043586	0.000591055	0.00832089	0.00702968	0.00372013	0.0123974
[truncated: 41 more columns]

## Sheet: Sheet3
	Corals_March																																	Corals_July
Taxon	Luhuitou																		Phoenix												Wuzhizhou			Luhuitou
	A. digitifera_1	A. digitifera_2	A. digitifera_3	A. hyacinthus_1	A. hyacinthus_2	A. hyacinthus_3	F. flexuosa_1	F. flexuosa_2	F. flexuosa_3	G. fascicularis_1	G. fascicularis_2	G. fascicularis_3	M. truncata_1	M. truncata_2	M. truncata_3	P. lutea_1	P. lutea_2	P. lutea_3	F. flexuosa_1	F. flexuosa_2	F. flexuosa_3	G. fascicularis_1	G. fascicularis_2	G. fascicularis_3	P. damicornis_1	P. damicornis_2	P. damicornis_3	P. lutea_1	P. lutea_2	P. lutea_3	F. flexuosa_1	F. flexuosa_2	F. flexuosa_3	A. digitifera_1	A. digitifera_2	A. digitifera_3	A. hyacinthus_1	A. hyacinthus_2	A. hyacinthus_3	F. flexuosa_1	F. flexuosa_2	F. flexuosa_3	G. fascicularis_1	G. fascicularis_2	G. fascicularis_3	M. truncata_1	M. truncata_2	M. truncata_3	P. lutea_1
C1	0.386669	0.403136	0.407688	0.0856253	0.113799	0.075933	0.0131918	0.0206159	0.0190642	0.0355308	0.0367934	0.0336522	0.0309293	0.0259789	0.0207159	0.0194357	0.0199629	0.0187933	0.0838664	0.090411	0.0956098	0.160198	0.161127	0.174848	0.0174812	0.0215634	0.0237555	0.0229492	0.0335727	0.0270563	0.0647873	0.0695124	0.0604176	0.285719	0.208167	0.207757	0.180885	0.295343	0.1101	0.0655822	0.0807976	0.0770605	0.127736	0.125404	0.119784	0.0425967	0.0533165	0.040079	0.0398431
D1a	0.00634928	0.00123457	0.0013064	0.0142411	0.00707115	0.00607338	0.0126633	0.0120129	0.0121241	0.0153702	0.0190443	0.0168423	0.00291908	0.0019468	0.00156504	0.00154628	0.00140915	0.00100104	0.00632933	0.0044605	0.00595138	0.0092011	0.0059539	0.00869492	0.0316938	0.0282275	0.0334494	0.00146883	0.00120389	0.00128247	0.0115767	0.00934037	0.00623124	0.00570896	0.00690587	0.0072893	0.00759725	0.0117295	0.0240132	0.00104378	0.00295568	0.00279766	0.00779764	0.00645782	0.00918481	0.00102878	0.00101775	0.000903933	0.00451418
D1	0.0393705	0.00865617	0.0061493	0.218888	0.106114	0.0755764	0.870304	0.803108	0.798312	0.663625	0.628293	0.669849	0.0666848	0.0444026	0.0320056	0.0311625	0.0261044	0.0235601	0.201392	0.16283	0.15416	0.327686	0.285437	0.27255	0.840048	0.814253	0.77101	0.0209171	0.0196181	0.0218268	0.306912	0.224214	0.220065	0.0409843	0.0462093	0.0481094	0.0734554	0.0794472	0.242382	0.0113325	0.0318042	0.031917	0.108044	0.0934362	0.11522	0.011551	0.012118	0.00866385	0.067286
C21a	<0.01%	<0.01%	0.000105567	0.000369743	0.000533234	0.000650345	<0.01%	0.000221256	0.000133232	0.000130348	0.000281554	0.000193713	0.00045408	0.000747779	0.000884068	0.000248307	0.000317058	0.000309845	0.00015739	<0.01%	0.000146689	<0.01%	0.000127356	0.00020049	0.000396825	0.000506778	0.000980048	<0.01%	0.000125623	0.000136962	0.00511911	0.00720153	0.0042347	0.00096151	0.00060051	0.000532235	0.000289855	0.000174122	0.000622895	0.00741494	0.0109101	0.0103763	0.000280766	0.000139478	0.000184851	0.000625081	0.00052923	0.000611893	0.000247729
C17	0.002525	0.00280971	0.00233568	0.00901696	0.0130179	0.0157237	0.00106786	0.00169196	0.00198636	0.00231368	0.00283806	0.00277655	0.0156982	0.0166574	0.0152084	0.00222348	0.00308838	0.00302694	0.00168632	0.00229459	0.00294426	0.00164267	0.00178299	0.00288072	0.00305973	0.00366147	0.00548614	0.000839334	0.00141326	0.0017058	0.0315718	0.0355526	0.0309782	0.0104264	0.0122504	0.0112926	0.00350877	0.00422642	0.00538994	0.0516199	0.0618105	0.0605503	0.00444121	0.00481198	0.00467905	0.0194557	0.0209928	0.0178561	0.0023259
C3u	0.00063738	0.00065276	0.000343094	0.000834904	0.000486866	0.00074475	0.000248088	0.000481558	0.00049659	0.000162935	0.000259029	0.000182951	0.000155684	0.000154713	<0.01%	0.000778781	0.000598887	0.000476684	0.00234961	0.00223025	0.00248324	0.000236201	0.000265325	0.000390427	<0.01%	0.000114025	0.000223706	0.000220877	0.000261714	0.000174316	0.000117411	0.00021616	0.000101735	0.000691085	0.00087074	0.000740501	0.000976354	0.000126634	0.000991546	0.00105734	0.00114413	0.00156301	0.00416045	0.00475619	0.00336199	0.000182315	0.00048852	0.00025032	0.000619323
C93type1	0	0	0	0	0	0	0	0	0	0	0	0	0	0	0	<0.01%	0	0	0	0	0	0	0	0	0	0	0	0	0	0	0	0	0	0	0	0	0	0	<0.01%	0	0	0	0	0	0	0	0	0	<0.01%
C1232	0.0353501	0.0214701	0.0298888	0.00399561	0.00246911	0.0014895	0.000399098	0.000832965	0.00012112	0.000619155	0.000168932	0.000215237	0.000830317	0.000528603	0.000513715	0.000485327	0.000281829	0.000131088	0.000393475	0.000461062	0.000335289	0.000493875	0.000509424	0.000337667	0.000365497	0.000506778	0.000362191	0.000728895	0.00087936	0.000298827	0.000739688	0.000602972	0.000432372	0.015294	0.0110494	0.00914056	0.0270938	0.0344604	0.00527554	0.000799783	0.000926203	0.00112957	0.00196536	0.00171558	0.00107445	0.00153666	0.00160126	0.00109863	0.00090834
C1203	<0.01%	<0.01%	<0.01%	0.000131199	<0.01%	0.00017832	<0.01%	<0.01%	<0.01%	<0.01%	0.000180194	0.000150666	0.000402185	0.00028364	0.000250884	<0.01%	<0.01%	0.000119171	<0.01%	0	<0.01%	0	0	<0.01%	0.00018797	0.000164703	0.000287623	<0.01%	<0.01%	<0.01%	0.00183161	0.00222986	0.00132255	<0.01%	0.000210179	0.000254547	<0.01%	<0.01%	<0.01%	0.000555781	0.000735514	0.000827478	<0.01%	<0.01%	<0.01%	0.000195338	0.00020355	0.00016688	<0.01%
C17.1	<0.01%	0.000141904	0.000105567	0.00101381	0.00141423	0.00195104	<0.01%	<0.01%	<0.01%	<0.01%	0.000247767	0.00011838	0.00199795	0.00207573	0.00172035	<0.01%	<0.01%	0.000107254	<0.01%	<0.01%	<0.01%	<0.01%	<0.01%	0.000179385	0.000104428	0.000152033	0.00015979	<0.01%	<0.01%	0.00011206	0.000857099	0.000887392	0.000610407	0.000721132	0.000990842	0.00101819	0.000183066	0.000300757	0.000101697	0.000203335	0.000408619	0.000262691	0.000114859	0.000139478	<0.01%	0.00269566	0.002714	0.00246148	0.000123865
C15a	<0.01%	<0.01%	<0.01%	0.000250471	0.00039413	0.000283215	<0.01%	<0.01%	<0.01%	0.000108624	0.000101359	<0.01%	0	0	<0.01%	0.000428894	0.000575401	0.000595855	<0.01%	<0.01%	<0.01%	<0.01%	0.00010613	<0.01%	0	<0.01%	<0.01%	0.000254009	0.000492023	0.000498045	<0.01%	<0.01%	<0.01%	0.000691085	0.00060051	0.000647938	0.000198322	0.000110805	0.0004195	<0.01%	<0.01%	<0.01%	0.000153145	0.000167373	<0.01%	<0.01%	<0.01%	0.000111253	0.000412882
C31	0.0212542	0.0377749	0.022024	0.176081	0.244685	0.332054	0.0154785	0.026746	0.033538	0.0259176	0.0350816	0.0393668	0.516288	0.555587	0.570558	0.0352596	0.0497546	0.0547114	0.0135805	0.0179278	0.0244132	0.00867502	0.0120245	0.0194686	0.030566	0.0366274	0.0494072	0.00795158	0.0139127	0.0187763	0.260934	0.304637	0.300028	0.129894	0.149227	0.143125	0.0458276	0.0599772	0.0454713	0.341223	0.345896	0.351074	0.0467221	0.0461253	0.0420999	0.443886	0.412718	0.456722	0.0281998
D2	<0.01%	<0.01%	<0.01%	0.000143126	<0.01%	<0.01%	<0.01%	<0.01%	<0.01%	0.000575705	0.00122757	0.000957803	<0.01%	<0.01%	<0.01%	<0.01%	0	0	0.000101179	<0.01%	<0.01%	0.000182519	0.000159195	0.00020049	0.000250627	0.000164703	0.000223706	<0.01%	0	<0.01%	0.00010567	0.000147899	<0.01%	0	0.000120102	<0.01%	<0.01%	<0.01%	<0.01%	0	<0.01%	<0.01%	0.000153145	<0.01%	0.000150192	<0.01%	<0.01%	0	<0.01%
C15	0.482644	0.510558	0.519167	0.405572	0.452299	0.433728	0.0800893	0.12471	0.124208	0.174656	0.181523	0.159426	0.353274	0.342186	0.348454	0.867968	0.859778	0.86144	0.642118	0.675959	0.658089	0.4212	0.485184	0.448348	0.0704574	0.0901938	0.10789	0.367319	0.616233	0.558807	0.305292	0.335628	0.367656	0.483729	0.538808	0.545495	0.639207	0.497847	0.538817	0.509015	0.44929	0.450187	0.642112	0.660176	0.652583	0.452533	0.47533	0.456778	0.84327
C1051	0.000416748	0.000425713	0.000409074	0.000477088	0.00045209	0.000524472	0.000118651	0.000234271	0.00012112	0.000249834	0.000225243	0.000107618	0.000116763	<0.01%	<0.01%	0.00013544	0.000187886	0.000119171	0.000393475	0.000418172	0.000597234	0.000203992	0.000265325	0.00020049	<0.01%	<0.01%	0.000127832	<0.01%	0.000188434	0.000186767	0.000199598	0.000352682	0.000305204	0.000931462	0.000900766	0.00104133	0.000244088	0.000474879	0.00059747	0.000325336	0.000313275	0.000367768	0.000370101	0.000348694	0.000450575	0.000143248	0.00023069	0.00012516	0.00030278
C1.5	0.00926652	0.00279552	0.00262599	0.00120465	0.00114761	0.00106992	0.000172583	0.000325377	0.000327023	0.00022811	0.000394175	0.000365902	0.00035029	0.000270748	0.000179203	0.000259594	0.000258343	0.000250259	0.00148396	0.0014368	0.00215842	0.00100922	0.000742911	0.00148784	0.000198413	0.000291397	0.000404802	0.000209833	0.000314057	0.000473143	0.000669242	0.00117181	0.00055954	0.00405637	0.00300255	0.00293886	0.0015103	0.00106056	0.00137291	0.000813339	0.00133482	0.000827478	0.00239928	0.00206427	0.00204492	0.000507879	0.00046138	0.00079268	0.000867052
C32.2	0	0	0	0	0	<0.01%	0	0	0	<0.01%	0	0	<0.01%	0	0	0	0	0	0	0	0	0	0	0	0	0	0	0	0	0	0	0	0	0	0	0	0	0	0	0	0	0	0	0	0	<0.01%	<0.01%	0	0
C3d	<0.01%	<0.01%	<0.01%	0.000131199	0.000278209	0.000230768	0	<0.01%	<0.01%	<0.01%	<0.01%	<0.01%	0.000233527	0.000270748	0.000310618	<0.01%	<0.01%	<0.01%	<0.01%	<0.01%	<0.01%	<0.01%	<0.01%	<0.01%	0.00018797	0.000126695	0.00027697	<0.01%	<0.01%	<0.01%	0.00086884	0.0010808	0.000584974	0.000150236	<0.01%	0.000208266	<0.01%	<0.01%	0.000114409	0.000325336	0.000599308	0.000407171	<0.01%	0.00012553	0.000103979	0.000234406	0.00031211	0.000180787	<0.01%
C17.2	0	<0.01%	<0.01%	<0.01%	0.000139105	<0.01%	<0.01%	0	<0.01%	0	<0.01%	<0.01%	<0.01%	0.000180498	0.000131415	0	<0.01%	0	0	0	<0.01%	0	0	0	<0.01%	0	<0.01%	0	<0.01%	0	0	<0.01%	0	0.000180283	<0.01%	<0.01%	0	0	0	<0.01%	<0.01%	<0.01%	<0.01%	<0.01%	0	0.000390676	0.00024426	0.00025032	<0.01%
C15.6	<0.01%	0	0	<0.01%	<0.01%	<0.01%	0	0	0	0	0	<0.01%	0	<0.01%	0	<0.01%	<0.01%	<0.01%	0	<0.01%	0	<0.01%	0	0	0	<0.01%	0	0	<0.01%	<0.01%	0	0	0	<0.01%	<0.01%	0	<0.01%	0	0.000101697	0	<0.01%	0	<0.01%	<0.01%	<0.01%	<0.01%	0	0	0.000123865
C3	0.00362816	0.00569036	0.00435465	0.0162448	0.012531	0.0135628	0.00449795	0.00705417	0.00692804	0.00195523	0.00243262	0.00246446	0.00469648	0.00428039	0.00340486	0.00297968	0.00338195	0.00321762	0.0428326	0.039662	0.0506077	0.00432677	0.00327942	0.00489617	0.0023914	0.00206512	0.00361126	0.00445068	0.00434446	0.00526683	0.00218384	0.00248015	0.00179307	0.010186	0.0114097	0.0104133	0.0106026	0.0037832	0.012852	0.00738783	0.00868997	0.00841926	0.0444632	0.0462648	0.0447687	0.00764422	0.00829127	0.00810758	0.00721167
C1.v1b	0	0	0	0	<0.01%	0	0	0	0	0	0	0	0	<0.01%	0	0	0	<0.01%	0	0	0	0	0	0	0	0	0	0	0	0	0	0	0	0	0	0	0	<0.01%	0	0	0	0	0	0	0	0	0	0	0
C15k	0	0	0	0	<0.01%	0	0	0	0	0	0	0	0	0	0	0	0	0	0	0	0	0	0	0	0	0	0	0	0	0	0	0	0	0	0	0	0	0	0	0	0	0	0	0	0	0	0	0	0
C3.2	0	0	0	0	0	0	0	0	0	<0.01%	0	0	0	0	0	0	0	0	0	0	0	0	0	<0.01%	0	0	0	0	0	0	<0.01%	<0.01%	<0.01%	0	0	0	0	0	0	0	0	0	0	0	0	0	0	0	0
C21.6	0.000122573	<0.01%	0.000131959	<0.01%	<0.01%	<0.01%	0	0	<0.01%	<0.01%	<0.01%	<0.01%	<0.01%	<0.01%	<0.01%	<0.01%	0	0	0	<0.01%	0	0	<0.01%	<0.01%	<0.01%	<0.01%	0.000106527	<0.01%	0	<0.01%	0.000152634	0.000182029	0.000101735	<0.01%	<0.01%	0.000185125	0	<0.01%	<0.01%	<0.01%	0.000286033	0.00028896	<0.01%	<0.01%	<0.01%	<0.01%	<0.01%	<0.01%	0
C1.8	0	0	0	0	0	0	0	0	0	0	<0.01%	0	0	0	0	0	0	0	<0.01%	0	0	0	<0.01%	<0.01%	0	0	0	0	0	<0.01%	0	0	0	<0.01%	0	0	0	0	0	0	<0.01%	0	<0.01%	<0.01%	<0.01%	0	0	0	0
C1t	0	0	0	0	0	0	0	0	0	0	0	0	0	0	0	0	0	0	0	0	0	0	0	0	0	0	0	0	0	0	0	0	0	0	0	0	0	0	0	0	0	0	0	0	0	0	0	0	0
C31a	<0.01%	0.000141904	<0.01%	0.000417452	0.000533234	0.000681813	<0.01%	<0.01%	<0.01%	<0.01%	<0.01%	<0.01%	0.000648685	0.000915385	0.00106327	<0.01%	<0.01%	<0.01%	<0.01%	0	<0.01%	<0.01%	<0.01%	0.000126625	<0.01%	<0.01%	<0.01%	<0.01%	<0.01%	<0.01%	<0.01%	<0.01%	<0.01%	0.00021033	<0.01%	0.000277688	<0.01%	0.000158293	<0.01%	0	0	0	<0.01%	<0.01%	<0.01%	0.000833442	0.00086848	0.000890026	<0.01%
C21.11	0	<0.01%	0	0.000107345	<0.01%	<0.01%	0	<0.01%	0	<0.01%	<0.01%	<0.01%	<0.01%	<0.01%	<0.01%	<0.01%	<0.01%	0	<0.01%	0	<0.01%	0	<0.01%	<0.01%	<0.01%	<0.01%	<0.01%	<0.01%	<0.01%	<0.01%	<0.01%	<0.01%	<0.01%	<0.01%	0	<0.01%	<0.01%	<0.01%	<0.01%	<0.01%	<0.01%	<0.01%	<0.01%	<0.01%	<0.01%	<0.01%	<0.01%	<0.01%	<0.01%
C3o	0	<0.01%	<0.01%	0	0	0	0	<0.01%	0	0	0	0	0	0	0	0	0	0	0	<0.01%	<0.01%	0	0	0	0	<0.01%	0	0	0	0	0	0	0	0	0	<0.01%	0	<0.01%	<0.01%	0	0	0	<0.01%	<0.01%	0	<0.01%	<0.01%	<0.01%	<0.01%
C21.12	0.000147088	0.000127714	<0.01%	<0.01%	0.000139105	0.000220278	<0.01%	<0.01%	<0.01%	<0.01%	<0.01%	0	0.000168658	0.00014182	0.000155309	<0.01%	<0.01%	<0.01%	0	<0.01%	<0.01%	<0.01%	<0.01%	<0.01%	<0.01%	<0.01%	<0.01%	<0.01%	0	0	0.000140893	0.00021616	0.000152602	<0.01%	0.000180153	0.000161985	<0.01%	<0.01%	<0.01%	0.000230446	0.000503964	0.000394037	<0.01%	0	<0.01%	0.000117203	0.00018998	0.000236413	<0.01%
D17	0	0	0	<0.01%	0	0	0	0	0	<0.01%	<0.01%	<0.01%	0	0	0	0	0	0	0	0	0	<0.01%	0	<0.01%	0	0	<0.01%	0	<0.01%	0	<0.01%	<0.01%	0	0	<0.01%	0	0	0	0	0	0	0	0	0	0	0	0	0	0
C66	0	0	0	0	0	0	0	0	0	0	0	0	0	0	0	0	0	0	0	0	0	0	<0.01%	0	0	0	0	0	0	0	0	0	<0.01%	0	0	<0.01%	0	0	0	0	0	0	0	0	0	0	0	0	0
C3k	0	0	<0.01%	0	0	0	0	0	0	0	0	0	0	0	0	0	0	0	0	0	0	0	0	0	0	0	0	0	0	0	<0.01%	0	0	0	0	<0.01%	<0.01%	<0.01%	0	0	0	0	0	<0.01%	0	0	0	0	0
C21.5	0	<0.01%	0	0	0	0	0	0	0	0	0	0	<0.01%	0	0	0	<0.01%	0	0	0	0	0	0	0	0	0	0	<0.01%	0	0	<0.01%	0	0	0	<0.01%	<0.01%	0	0	0	0	<0.01%	<0.01%	0	0	0	<0.01%	0	0	0
C21.4	<0.01%	<0.01%	<0.01%	0.000333961	0.000255025	0.000304194	<0.01%	<0.01%	<0.01%	<0.01%	<0.01%	<0.01%	0.000441106	0.000386782	0.000453981	<0.01%	0.000117429	<0.01%	0	0	<0.01%	0	<0.01%	<0.01%	<0.01%	<0.01%	<0.01%	0	<0.01%	0	0.000634019	0.000773624	0.000635841	0.000180283	0.000120102	0.000161985	<0.01%	<0.01%	<0.01%	0.000271113	0.000558446	0.000433441	<0.01%	<0.01%	<0.01%	0.000351608	0.00035282	0.000319853	<0.01%
E101	<0.01%	<0.01%	<0.01%	0.00694163	0.000973732	0.00127971	0	<0.01%	0	<0.01%	0	0	<0.01%	<0.01%	<0.01%	0	0	0	<0.01%	<0.01%	<0.01%	<0.01%	<0.01%	0	<0.01%	<0.01%	<0.01%	<0.01%	0	<0.01%	0	0	0	<0.01%	0	0.000161985	<0.01%	<0.01%	0	<0.01%	<0.01%	0	<0.01%	0	<0.01%	0	0	0	0
C1j	0	0	<0.01%	0	0	0	0	0	0	0	0	0	0	0	0	0	0	0	0	0	0	0	0	0	0	0	0	0	0	0	0	0	0	0	0	0	0	0	0	0	0	0	0	0	0	0	0	0	0
F5.1	0	0	0	0	0	0	0	0	0	0	0	0	0	0	0	0	0	0	0	0	0	0	0	0	0	0	0	0	0	0	0	0	0	0	0	0	0	0	0	0	0	0	0	0	0	<0.01%	<0.01%	<0.01%	0
C1013	0	0	0	0	0	0	0	0	0	0	0	0	0	0	0	0	0	0	0	0	0	0	<0.01%	0	0	0	0	0	0	0	0	0	0	0	0	0	0	0	0	0	0	0	<0.01%	0	0	0	0	0	0
G3.1	<0.01%	0	0	<0.01%	0	0	0	0	0	0	0	0	0	0	0	0	<0.01%	<0.01%	<0.01%	0	<0.01%	<0.01%	0	0	0	0	0	<0.01%	0	0	0	<0.01%	0	<0.01%	0	<0.01%	0.000228833	0	<0.01%	0	0	0	0	0	<0.01%	0	0	0	<0.01%
C27	0	0	0	0	<0.01%	<0.01%	0	0	0	0	0	0	0	0	0	0	0	0	0	0	0	0	0	0	0	0	<0.01%	0	0	0	0	0	0	0	0	<0.01%	0	0	<0.01%	<0.01%	<0.01%	<0.01%	0	0	0	<0.01%	<0.01%	<0.01%	0
Cspa	0	0	0	<0.01%	<0.01%	0	0	0	0	0	0	0	0	0	0	0	0	0	0	0	0	0	0	<0.01%	0	0	0	0	0	0	0	0	0	0	0	0	0	0	0	0	0	0	0	<0.01%	<0.01%	0	0	0	0
C1054	0	0	0	0	0	0	0	0	0	0	0	0	0	0	0	0	0	0	0	0	0	0	0	0	0	0	0	0	0	0	<0.01%	0	0	<0.01%	0	0	0	0	0	0	0	0	0	<0.01%	0	0	0	0	0
C32.1	0	<0.01%	<0.01%	<0.01%	<0.01%	<0.01%	0	<0.01%	0	<0.01%	0	0	0.000220553	0.000128927	0.000155309	<0.01%	<0.01%	<0.01%	0	0	0	<0.01%	0	<0.01%	0	0	<0.01%	0	0	0	<0.01%	<0.01%	0	0.000240377	<0.01%	0.000115703	0	<0.01%	<0.01%	0	0	0	0	0	0	0.000390676	0.00014927	0.000152973	<0.01%
C31.3	0	0	0	0	0	0	0	0	0	0	0	0	0	<0.01%	<0.01%	0	0	0	0	0	0	0	0	0	0	0	0	0	0	0	0	0	0	0	0	0	0	0	0	0	0	0	0	0	0	0	0	0	0
C3.8	0	0	0	0	0	0	0	0	0	0	0	0	0	0	0	0	0	0	0	0	0	0	0	<0.01%	0	0	0	0	0	0	0	0	0	0	0	0	0	0	0	0	0	0	0	0	0	0	0	0	0
C1164	0	0	0	0	0	0	0	0	0	0	0	0	0	0	0	0	0	0	0	0	<0.01%	0	0	0	0	0	0	0	0	0	0	0	0	0	0	0	0	0	0	0	<0.01%	0	0	0	0	0	0	0	0
C21.14	<0.01%	0	<0.01%	0	<0.01%	<0.01%	0	0	<0.01%	<0.01%	<0.01%	<0.01%	<0.01%	<0.01%	0	0	0	0	<0.01%	<0.01%	<0.01%	<0.01%	0	<0.01%	0	0	<0.01%	0	0	<0.01%	<0.01%	<0.01%	0	<0.01%	<0.01%	<0.01%	<0.01%	<0.01%	<0.01%	<0.01%	<0.01%	<0.01%	<0.01%	0.00012553	<0.01%	<0.01%	<0.01%	<0.01%	<0.01%
C131	0	0	0	0	0	<0.01%	0	0	0	0	0	0	0	0	0	0	0	0	0	0	<0.01%	0	0	0	0	0	0	0	0	0	0	<0.01%	0	0	0	0	0	0	0	0	0	0	0	<0.01%	0	0	0	0	0
C1226	<0.01%	0	<0.01%	<0.01%	<0.01%	<0.01%	0	0	0	<0.01%	<0.01%	<0.01%	0	0	0	0	<0.01%	0	0	0	0	<0.01%	<0.01%	0.000105521	0	0	<0.01%	0	0	0	<0.01%	<0.01%	0	<0.01%	0	<0.01%	<0.01%	0	<0.01%	<0.01%	<0.01%	<0.01%	<0.01%	<0.01%	<0.01%	0	<0.01%	<0.01%	0
C1172	0	0	0	0	0	0	0	0	0	0	0	0	0	0	0	0	0	0	0	0	0	0	0	0	0	0	0	0	0	0	0	0	0	0	0	<0.01%	0	0	0	0	0	0	0	0	0	0	0	0	0
C1060	0	0	0	0	0	<0.01%	0	0	0	0	0	<0.01%	0	0	0	0	0	0	0	0	0	0	0	<0.01%	0	0	0	0	<0.01%	0	<0.01%	0	<0.01%	0	0	0	0	0	0	<0.01%	<0.01%	0	<0.01%	0	0	0	0	0	0
C3.9	0.00115219	0.000908188	0.000738972	0.000107345	0.000104328	0.000115384	0	<0.01%	0	<0.01%	<0.01%	<0.01%	<0.01%	<0.01%	<0.01%	<0.01%	<0.01%	0	<0.01%	<0.01%	<0.01%	<0.01%	<0.01%	0.000168833	0	<0.01%	<0.01%	<0.01%	<0.01%	<0.01%	0.000164375	0.000147899	0.000127168	0.000390613	0.000150128	0.000277688	0.000228833	0.000569855	<0.01%	<0.01%	<0.01%	<0.01%	<0.01%	0	<0.01%	<0.01%	<0.01%	<0.01%	0
C50	0.000196117	0.000212857	0.000184743	0	<0.01%	<0.01%	<0.01%	0	0	0	0	0	<0.01%	0	0	<0.01%	0	0	<0.01%	0	0	0	0	0	<0.01%	<0.01%	<0.01%	0	0	0	<0.01%	<0.01%	0.000101735	0.000150236	<0.01%	<0.01%	0	<0.01%	<0.01%	<0.01%	<0.01%	<0.01%	<0.01%	0	0	<0.01%	<0.01%	0	<0.01%
C21.10	0	<0.01%	0	<0.01%	<0.01%	<0.01%	0	0	0	<0.01%	<0.01%	<0.01%	0	<0.01%	0	0	<0.01%	0	0	0	0	0	0	<0.01%	0	0	0	0	0	0	<0.01%	<0.01%	<0.01%	0	0	0	<0.01%	0	0	<0.01%	<0.01%	<0.01%	0	0	0	0	<0.01%	0	<0.01%
C60	0	0	0	0	<0.01%	<0.01%	0	0	0	0	0	0	0	0	0	0	0	<0.01%	0	0	0	0	0	0	0	0	0	0	0	0	0	0	0	0	0	0	<0.01%	0	0	0	0	0	0	0	0	0	0	0	0
A112	0	0	0	0	0	0	<0.01%	0	0	0	0	0	0	0	0	0	0	0	0	0	0	0	0	0	0	0	0	0	0	0	0	0	0	0	0	0	0	0	0	0	0	0	0	0	0	<0.01%	<0.01%	<0.01%	0
C15.29	0	0	0	0	0	0	0	0	0	0	0	0	0	0	0	<0.01%	0	<0.01%	0	0	0	0	0	0	0	0	0	0	0	0	0	0	0	0	<0.01%	0	<0.01%	0	<0.01%	0	0	0	0	0	0	0	0	0	<0.01%
C7	0	0	0	0	<0.01%	0	0	0	0	0	0	0	0	0	0	0	0	0	0	0	0	<0.01%	0	0	0	0	0	0	0	0	0	0	<0.01%	0	0	0	0	0	0	<0.01%	0	0	0	0	0	0	0	0	0
D2.2	0	0	0	0	0	0	0	0	0	0	0	0	0	0	0	0	0	0	0	0	0	0	0	0	0	0	0	0	0	0	0	0	<0.01%	0	0	0	0	0	0	0	0	0	<0.01%	0	0	0	0	0	0
C21.9	0	0	0	0	0	0	0	0	0	0	0	0	0	0	0	0	0	0	<0.01%	0	<0.01%	0	0	0	0	0	0	0	0	0	0	0	0	0	0	<0.01%	0	0	0	0	0	0	0	0	<0.01%	0	0	0	0
C21.7	0	0	0	0	0	0	0	0	0	0	0	0	0	0	0	0	0	0	0	0	0	0	0	0	0	0	0	0	0	0	<0.01%	0	<0.01%	0	0	0	0	0	0	<0.01%	0	0	0	0	0	0	0	<0.01%	0
C3.12	0	0	0	0	0	0	0	0	0	0	0	0	0	0	0	0	0	0	0	0	0	0	0	0	0	0	0	0	0	0	0	0	0	0	0	0	0	0	0	0	0	0	<0.01%	0	0	0	0	0	0
C160	0	0	<0.01%	0	0	0	0	0	0	0	0	0	0	0	0	0	0	0	0	0	<0.01%	0	0	0	0	0	0	0	0	0	0	0	0	0	0	0	0	0	<0.01%	0	0	0	0	0	0	0	0	<0.01%	0
C116	0	0	0	<0.01%	0	0	0	0	0	0	0	0	0	0	0	0	0	<0.01%	0	0	0	0	0	0	0	0	0	0	<0.01%	0	0	0	0	0	0	0	0	0	0	0	0	0	0	0	0	0	0	0	0
D109	0	0	0	0	0	0	0	0	0	0	0	0	0	0	0	0	0	0	0	0	0	0	0	0	0	0	0	0	0	0	0	0	0	0	0	0	0	0	<0.01%	0	0	0	0	0	0	0	0	0	0
C1228	0	0	0	0	0	0	0	0	0	0	0	0	0	0	0	0	0	0	0	0	0	0	0	0	0	0	0	0	0	0	0	0	0	0	0	<0.01%	0	0	0	0	0	0	0	0	<0.01%	0	0	0	0
B1.I	<0.01%	0	0	<0.01%	<0.01%	0	0.00015101	0.000156181	0.000411807	<0.01%	0	0	<0.01%	0	0	0.00013544	<0.01%	<0.01%	<0.01%	<0.01%	0	0	0	0	0	0	0	0	0	0	0	<0.01%	0	0	0	0	<0.01%	0	0.000101697	0	0	<0.01%	0	0	0	<0.01%	<0.01%	<0.01%	<0.01%
D100	0	0	0	0	0	0	0	<0.01%	0	0	0	0	0	0	0	0	0	0	0	0	<0.01%	0	0	0	0	0	0	0	0	0	0	0	0	0	0	0	0	0	0	0	0	0	0	0	0	0	0	0	0
C42type1	0	0	0	0	0	0	0	0	0	0	0	0	0	0	0	0	0	0	0	0	0	0	0	0	0	0	0	0	0	0	0	0	0	0	0	0	0	0	<0.01%	0	0	0	0	<0.01%	0	0	0	0	0
C1175	0	0	0	0	0	0	0	0	0	0	0	0	0	0	0	0	0	0	0	0	0	0	0	0	0	0	0	0	0	0	0	0	0	0	0	0	<0.01%	0	<0.01%	0	0	0	0	0	0	0	0	0	0
C15.4	<0.01%	<0.01%	<0.01%	<0.01%	<0.01%	<0.01%	<0.01%	<0.01%	0	<0.01%	0	0	0	0	<0.01%	<0.01%	<0.01%	0	0	<0.01%	<0.01%	<0.01%	<0.01%	<0.01%	0	0	<0.01%	<0.01%	<0.01%	<0.01%	<0.01%	0	0	0.000661038	0.000660561	0.000300828	0.0001373	<0.01%	0.000228818	<0.01%	<0.01%	<0.01%	<0.01%	<0.01%	<0.01%	<0.01%	<0.01%	<0.01%	0.000137627
C1088	0	0	0	0	0	0	0	0	0	0	0	0	0	0	0	0	0	0	0	0	0	0	0	0	0	0	0	0	0	0	0	0	0	0	<0.01%	0	0	0	0	0	0	0	0	0	0	0	0	0	0
C1162	<0.01%	<0.01%	0	0	0	0	0	0	0	0	0	0	0	0	0	0	<0.01%	0	0	0	0	0	0	0	0	0	0	0	0	0	0	0	0	<0.01%	<0.01%	0	0	<0.01%	0	0	0	0	<0.01%	0	0	0	0	0	0
C119	0	0	0	0	0	0	0	0	0	0	0	0	0	0	0	0	<0.01%	0	0	0	0	0	0	0	0	0	0	0	0	0	0	0	0	0	0	0	0	0	0	0	0	0	0	0	<0.01%	0	0	0	0
D105	0	0	0	0	0	0	<0.01%	0	<0.01%	0	0	<0.01%	0	0	0	0	0	0	0	0	0	0	0	0	0	<0.01%	0	0	0	0	<0.01%	<0.01%	0	0	0	0	0	0	0	0	0	0	0	0	0	0	0	0	0
C49	0	0	0	0	0	0	0	0	0	0	0	0	0	0	0	0	0	0	0	0	<0.01%	0	0	0	0	0	0	0	0	0	0	0	0	0	0	0	<0.01%	0	0	0	0	0	0	0	0	0	0	0	0
C1161	<0.01%	0	0	0	0	0	0	0	0	0	0	0	<0.01%	0	0	0	0	0	<0.01%	0	0	0	<0.01%	<0.01%	0	0	0	0	0	0	0	0	<0.01%	0	0	0	0	0	0	0	0	<0.01%	0	<0.01%	0	0	0	0	0
C1002	0	0	0	0	0	0	0	0	0	0	0	0	0	0	0	0	0	0	0	0	0	0	0	<0.01%	0	0	0	0	0	0	0	<0.01%	0	0	0	0	0	0	0	0	0	0	0	0	0	0	0	0	0
C21.16	0	0	0	0	0	<0.01%	0	0	0	0	0	0	0	0	0	0	0	0	0	0	0	0	0	0	0	0	0	0	0	0	<0.01%	<0.01%	<0.01%	0	0	0	0	0	0	0	0	<0.01%	0	0	0	0	0	0	0
C1028	0	0	0	0	0	0	0	0	0	0	0	0	0	0	0	0	0	0	0	0	0	0	0	0	0	0	0	0	0	0	0	0	0	0	0	0	0	0	0	0	0	0	0	0	0	0	<0.01%	0	0
C94	0	<0.01%	0	0	0	0	0	0	0	0	0	0	0	0	0	0	0	0	0	0	0	0	0	0	0	0	0	0	0	0	0	0	0	0	0	<0.01%	<0.01%	0	<0.01%	0	0	0	<0.01%	0	0	0	0	0	0
C15L	0	<0.01%	<0.01%	0	0	0	0	0	0	0	0	0	0	0	<0.01%	0	0	0	0	0	0	0	0	0	0	0	0	0	<0.01%	0	0	0	0	0	0	<0.01%	0	0	0	0	0	0	0	0	0	0	0	0	0
C1182	<0.01%	0	0	0	0	0	0	0	0	0	0	0	0	0	0	0	0	0	0	0	0	0	0	0	0	0	0	0	0	0	0	0	0	0	0	0	0	0	0	0	0	0	<0.01%	0	0	0	0	0	0
D112	0	0	0	0	0	0	0	0	0	0	0	0	0	0	0	0	0	0	0	0	0	0	0	0	0	0	0	0	0	0	0	0	0	0	0	0	0	0	0	0	0	0	0	<0.01%	0	0	0	0	0
C3h	0	0	0	0	0	<0.01%	0	0	0	<0.01%	0	0	0	0	0	0	0	0	0	<0.01%	0	0	0	0	0	0	0	0	0	0	<0.01%	0	0	0	0	0	0	<0.01%	0	0	<0.01%	0	0	<0.01%	0	0	0	0	<0.01%
A1.2	0.000686409	<0.01%	<0.01%	0.00224231	0.00033617	0.00157342	<0.01%	<0.01%	<0.01%	<0.01%	0	0	<0.01%	0.000103142	<0.01%	<0.01%	<0.01%	0	0.000202359	0	<0.01%	0.000311356	<0.01%	<0.01%	0.000135756	<0.01%	<0.01%	0.000231921	<0.01%	<0.01%	<0.01%	0	0	0.000540849	0.00060051	0.00071736	<0.01%	0	<0.01%	0	0	0	<0.01%	<0.01%	<0.01%	0.000130225	<0.01%	0.000111253	<0.01%
C15h	0	0	0	0	0	0	0	0	0	0	0	0	0	0	0	0	0	0	0	0	0	0	0	0	0	0	0	0	0	0	0	0	0	0	0	0	0	0	0	0	0	0	0	0	0	0	0	0	0
C1168	0	0	0	0	0	0	0	0	0	0	0	0	0	0	0	0	0	0	0	0	0	0	0	0	<0.01%	0	0	0	0	0	0	0	0	0	0	<0.01%	0	0	0	0	0	0	0	0	0	0	0	0	0
C1224	0	0	0	0	0	0	0	0	0	0	0	0	0	0	0	0	0	0	0	0	<0.01%	0	0	0	0	0	0	0	0	0	0	0	0	0	0	0	0	0	0	0	0	0	0	0	0	0	0	0	0
F1	0	0	0	<0.01%	<0.01%	<0.01%	0	0	0	0	0	0	<0.01%	0	0	0	0	0	0	0	0	0	0	0	0	0	0	0	0	0	0	0	0	<0.01%	0.000180153	0	<0.01%	0	0.000152546	<0.01%	0	0	0	<0.01%	0	0	0	0	0
D3	0	0	0	0	0	0	0	0	<0.01%	0	0	0	0	0	0	0	0	0	0	0	0	0	0	0	0	0	0	0	0	0	0	<0.01%	0	0	0	0	0	0	0	0	0	0	0	0	0	0	0	0	0
C1148	0	0	0	0	0	0	0	0	0	0	0	0	0	0	0	0	0	0	0	0	0	<0.01%	0	<0.01%	0	0	0	0	0	0	0	0	0	0	0	0	0	0	0	0	0	0	0	0	0	0	0	0	0
D9	0	0	0	0	0	0	0	0	0	0	0	0	0	0	0	0	0	0	0	0	0	0	0	0	0	0	0	0	0	0	0	0	0	0	0	<0.01%	<0.01%	0	0	0	0	0	0	0	0	0	0	0	0
C1012	<0.01%	0	0	0	0	0	0	0	0	0	0	0	0	0	0	0	0	0	0	0	0	0	0	0	0	0	0	0	0	0	0	0	0	0	0	0	<0.01%	0	0	<0.01%	0	0	0	0	0	0	0	0	0
C115	0	<0.01%	0	0	0	0	<0.01%	0	0	0	0	0	0	0	0	0	0	0	0	0	0	0	0	0	0	0	0	0	0	0	0	0	0	0	0	0	0	0	0	0	0	0	0	0	0	0	0	0	0
C3.16	0	<0.01%	0	0	0	0	0	0	0	0	0	0	0	0	0	0	0	0	0	0	0	0	0	0	0	0	0	0	0	0	0	0	0	0	0	0	0	0	<0.01%	0	0	0	0	0	0	0	0	0	0
C1a	<0.01%	0	0	<0.01%	0	0	0	0	0	0	0	0	0	0	0	0	0	0	0	0	0	0	0	0	0	0	0	0	0	0	0	0	0	0	0	0	0	0	0	0	0	0	0	0	0	0	0	0	0
C30type2	0	0	0	<0.01%	<0.01%	<0.01%	<0.01%	0	<0.01%	0	0	0	<0.01%	0.000180498	0.000107522	<0.01%	<0.01%	0	0	0	0	0	0	<0.01%	0	<0.01%	0	0	0	0	0	0	0	0	0	0	0	0	0	0	0	0	0	0	0	0	0	0	0
C107b	0	0	0	0	0	0	0	0	0	0	0	0	0	0	0	0	0	0	0	0	0	0	0	0	0	0	0	0	0	0	0	0	0	0	0	0	0	0	0	0	0	0	0	0	0	0	0	0	0
C110	0	0	0	0	0	0	0	0	0	0	0	0	0	0	0	0	0	0	0	0	0	0	0	0	0	0	0	0	0	0	0	0	0	0	0	0	0	0	0	0	0	0	0	0	0	0	0	0	0
C15.8	0	0	0	0	0	0	0	0	0	0	0	0	0	0	0	0	0	0	0	0	0	0	0	0	0	0	0	0	0	0	0	0	0	0	0	0	0	0	0	0	0	0	0	0	0	0	0	0	0
C15.22	0	0	0	0	0	0	0	0	0	0	0	0	0	0	0	0	0	0	0	0	0	0	0	0	0	0	0	0	0	0	0	0	0	0	0	0	0	0	0	0	0	0	0	0	0	0	0	0	0
A3	0	0	0	0	0	0	0	0	0	0	0	0	0	0	0	0	0	0	0	0	0	0	0	0	0	0	0	0	0	0	0	0	0	0	0	0	0	0	0	0	0	0	0	0	0	0	0	0	0
C1h	0	0	0	0	0	0	0	0	0	0	0	0	0	0	0	0	0	0	0	0	0	0	0	0	0	0	0	0	0	0	0	0	0	0	0	0	0	0	0	0	0	0	0	0	0	0	0	0	0
C107	0	0	0	0	0	0	0	0	0	0	0	0	0	0	0	0	0	0	0	0	0	0	0	0	0	0	0	0	0	0	0	0	0	0	0	0	0	0	0	0	0	0	0	0	0	0	0	0	0
C1017	0	0	0	0	0	0	0	0	0	0	0	0	0	0	0	0	0	0	0	0	0	0	0	0	0	0	0	0	0	0	0	0	0	0	0	0	0	0	0	0	0	0	0	0	0	0	0	0	0
F4.3	0	0	0	0	0	0	0	0	0	0	0	0	0	0	0	0	0	0	0	0	0	0	0	0	0	0	0	0	0	0	0	0	0	0	0	0	0	0	0	0	0	0	0	0	0	0	0	0	0
C88a	0	0	0	0	0	0	0	0	0	0	0	0	0	0	0	0	0	0	0	0	0	0	0	0	0	0	0	0	0	0	0	0	0	0	0	0	0	0	0	0	0	0	0	0	0	0	0	0	0
C93a	0	0	0	0	0	0	0	0	0	0	0	0	0	0	0	0	0	0	0	0	0	0	0	0	0	0	0	0	0	0	0	0	0	0	0	0	0	0	0	0	0	0	0	0	0	0	0	0	0
C1180	0	0	0	0	0	0	0	0	0	0	0	0	0	0	0	0	0	0	0	0	0	0	0	0	0	0	0	0	0	0	0	0	0	0	0	0	0	0	0	0	0	0	0	0	0	0	0	0	0
C15.24	0	0	0	0	0	0	0	0	0	0	0	0	0	0	0	0	0	0	0	0	0	0	0	0	0	0	0	0	0	0	0	0	0	0	0	0	0	0	0	0	0	0	0	0	0	0	0	0	0
C15.21	0	0	0	0	0	0	0	0	0	0	0	0	0	0	0	0	0	0	0	0	0	0	0	0	0	0	0	0	0	0	0	0	0	0	0	0	0	0	0	0	0	0	0	0	0	0	0	0	0
C15.9	0	0	0	0	0	0	0	0	0	0	0	0	0	0	0	0	0	0	0	0	0	0	0	0	0	0	0	0	0	0	0	0	0	0	0	0	0	0	0	0	0	0	0	0	0	0	0	0	0
C15.3	0	0	0	0	0	0	0	0	0	0	0	0	0	0	0	0	0	0	0	0	0	0	0	0	0	0	0	0	0	0	0	0	0	0	0	0	0	0	0	0	0	0	0	0	0	0	0	0	0
G3.3	0	0	0	0	0	0	0	0	0	0	0	0	0	0	0	0	0	0	0	0	0	0	0	0	0	0	0	0	0	0	0	0	0	0	0	0	0	0	0	0	0	0	0	0	0	0	0	0	0
C82a	0	0	0	0	0	0	0	0	0	0	0	0	0	0	0	0	0	0	0	0	0	0	0	0	0	0	0	0	0	0	0	0	0	0	0	0	0	0	0	0	0	0	0	0	0	0	0	0	0
C1229	0	0	0	0	0	0	0	0	0	0	0	0	0	0	0	0	0	0	0	0	0	0	0	0	0	0	0	0	0	0	0	0	0	0	0	0	0	0	0	0	0	0	0	0	0	0	0	0	0
D5	0	0	0	0	0	0	0	0	0	0	0	0	0	0	0	0	0	0	0	0	0	0	0	0	0	0	0	0	0	0	0	0	0	0	0	0	0	0	0	0	0	0	0	0	0	0	0	0	0
F2a	0	0	0	0	0	0	0	0	0	0	0	0	0	0	0	0	0	0	0	0	0	0	0	0	0	0	0	0	0	0	0	0	0	0	0	0	0	0	0	0	0	0	0	0	0	0	0	0	0
C1166	0	0	0	0	0	0	0	0	0	0	0	0	0	0	0	0	0	0	0	0	0	0	0	0	0	0	0	0	0	0	0	0	0	0	0	0	0	0	0	0	0	0	0	0	0	0	0	0	0
C1171	0	0	0	0	0	0	0	0	0	0	0	0	0	0	0	0	0	0	0	0	0	0	0	0	0	0	0	0	0	0	0	0	0	0	0	0	0	0	0	0	0	0	0	0	0	0	0	0	0
C15i	0	0	0	0	0	0	0	0	0	0	0	0	0	0	0	0	0	0	0	0	0	0	0	0	0	0	0	0	0	0	0	0	0	0	0	0	0	0	0	0	0	0	0	0	0	0	0	0	0
H5	0	0	0	0	0	0	0	0	0	0	0	0	0	0	0	0	0	0	0	0	0	0	0	0	0	0	0	0	0	0	0	0	0	0	0	0	0	0	0	0	0	0	0	0	0	0	0	0	0
C39	0	0	0	0	0	0	0	0	0	0	0	0	0	0	0	0	0	0	0	0	0	0	0	0	0	0	0	0	0	0	0	0	0	0	0	0	0	0	0	0	0	0	0	0	0	0	0	0	0
C21.2	0	0	0	0	0	0	0	0	0	0	0	0	0	0	0	0	0	0	0	0	0	0	0	0	0	0	0	0	0	0	0	0	0	0	0	0	0	0	0	0	0	0	0	0	0	0	0	0	0
C1147	0	0	0	0	0	0	0	0	0	0	0	0	0	0	0	0	0	0	0	0	0	0	0	0	0	0	0	0	0	0	0	0	0	0	0	0	0	0	0	0	0	0	0	0	0	0	0	0	0
C1d	0	0	0	0	0	0	0	0	0	0	0	0	0	0	0	0	0	0	0	0	0	0	0	0	0	0	0	0	0	0	0	0	0	0	0	0	0	0	0	0	0	0	0	0	0	0	0	0	0
C15m	0	0	0	0	0	0	0	0	0	0	0	0	0	0	0	0	0	0	0	0	0	0	0	0	0	0	0	0	0	0	0	0	0	0	0	0	0	0	0	0	0	0	0	0	0	0	0	0	0
Others	0.00870269	0.0025259	0.0019398	0.0550917	0.0402476	0.0353074	0.00120808	0.00132754	0.00180468	0.0779592	0.0905702	0.0728791	0.00298395	0.00220466	0.00173229	0.0363995	0.0336551	0.0317472	0.00278805	0.00152258	0.001886	0.0641071	0.0427174	0.0644099	0.00206767	0.000950209	0.00165117	0.571995	0.307012	0.362913	0.00453206	0.0029466	0.00323007	0.00652024	0.00615523	0.00701162	0.00686499	0.0096717	0.010246	0.000257557	0.00043586	0.000591055	0.00832089	0.00702968	0.00372013	0.0123974	0.00727352	0.00265617	0.00305533
[truncated: 38 more columns]
